# Supplementary material for: Resting-State EEG Alpha Rhythms Are Related to CSF Tau Biomarkers in Prodromal Alzheimer’s Disease
Source: Int J Mol Sci. 2025 Jan 3;26(1):356. doi: 10.3390/ijms26010356 (PMC11720070; doi:10.3390/ijms26010356)
Supplement: Supplementary file 1 [file ijms-26-00356-s001.zip]

Archive with 1 entries (1 files):
- ijms-3297824-supplementary.pdf
